# Supplementary material for: Clinical trials registries are under-utilized in the conduct of systematic reviews: a cross-sectional analysis
Source: Syst Rev. 2014 Oct 27;3:126. doi: 10.1186/2046-4053-3-126 (PMC4217330; doi:10.1186/2046-4053-3-126)
Supplement: Additional file 1 — Systematic reviews. Records published between July 1, 2012 and June 30, 2013 and identified via PubMed search. [file 2046-4053-3-126-S1.xlsx]

## Sheet: pubmed_result(1)
Title	Authors	Journal/year	PubMed ID
Non-interventional reviews:
Uncovering treatment burden as a key concept for stroke care: a systematic review of qualitative research.	Gallacher K, Morrison D, Jani B, Macdonald S, May CR, Montori VM, Erwin PJ, Batty GD, Eton DT, Langhorne P, Mair FS.	PLoS Med. 2013	23824703
Intake of fish and marine n-3 polyunsaturated fatty acids and risk of breast cancer: meta-analysis of data from 21 independent prospective cohort studies.	Zheng JS, Hu XJ, Zhao YM, Yang J, Li D.	BMJ. 2013	23814120
The global prevalence of intimate partner homicide: a systematic review.	Stöckl H, Devries K, Rotstein A, Abrahams N, Campbell J, Watts C, Moreno CG.	Lancet. 2013	23791474
Socioeconomic development as an intervention against malaria: a systematic review and meta-analysis.	Tusting LS, Willey B, Lucas H, Thompson J, Kafy HT, Smith R, Lindsay SW.	Lancet. 2013	23790353
Diagnosis and management of first trimester miscarriage.	Jurkovic D, Overton C, Bender-Atik R.	BMJ. 2013	23783355
The effect of rising food prices on food consumption: systematic review with meta-regression.	Green R, Cornelsen L, Dangour AD, Turner R, Shankar B, Mazzocchi M, Smith RD.	BMJ. 2013	23775799
Epidemiology of Alzheimer's disease and other forms of dementia in China, 1990-2010: a systematic review and analysis.	Chan KY, Wang W, Wu JJ, Liu L, Theodoratou E, Car J, Middleton L, Russ TC, Deary IJ, Campbell H, Wang W, Rudan I; Global Health Epidemiology Reference Group (GHERG).	Lancet. 2013	23746902
Mortality risk in preterm and small-for-gestational-age infants in low-income and middle-income countries: a pooled country analysis.	Katz J, Lee AC, Kozuki N, Lawn JE, Cousens S, Blencowe H, Ezzati M, Bhutta ZA, Marchant T, Willey BA, Adair L, Barros F, Baqui AH, Christian P, Fawzi W, Gonzalez R, Humphrey J, Huybregts L, Kolsteren P, Mongkolchati A, Mullany LC, Ndyomugyenyi R, et al.	Lancet. 2013	23746775
Do findings on routine examination identify patients at risk for primary open-angle glaucoma? The rational clinical examination systematic review.	Hollands H, Johnson D, Hollands S, Simel DL, Jinapriya D, Sharma S.	JAMA. 2013	23677315
Intimate partner violence and incident depressive symptoms and suicide attempts: a systematic review of longitudinal studies.	Devries KM, Mak JY, Bacchus LJ, Child JC, Falder G, Petzold M, Astbury J, Watts CH.	PLoS Med. 2013	23671407
Diagnostic accuracy of conventional or age adjusted D-dimer cut-off values in older patients with suspected venous thromboembolism: systematic review and meta-analysis.	Schouten HJ, Geersing GJ, Koek HL, Zuithoff NP, Janssen KJ, Douma RA, van Delden JJ, Moons KG, Reitsma JB.	BMJ. 2013	23645857
Breast cancer detection and survival among women with cosmetic breast implants: systematic review and meta-analysis of observational studies.	Lavigne E, Holowaty EJ, Pan SY, Villeneuve PJ, Johnson KC, Fergusson DA, Morrison H, Brisson J.	BMJ. 2013	23637132
Diagnosis and management of hidradenitis suppurativa.	Collier F, Smith RC, Morton CA.	BMJ. 2013	23613539
Does this woman have an ectopic pregnancy?: the rational clinical examination systematic review.	Crochet JR, Bastian LA, Chireau MV.	JAMA. 2013	23613077
Risk prediction models for patients with chronic kidney disease: a systematic review.	Tangri N, Kitsios GD, Inker LA, Griffith J, Naimark DM, Walker S, Rigatto C, Uhlig K, Kent DM, Levey AS.	Ann Intern Med. 2013	23588748
Predictive value of S-100Î² protein for prognosis in patients with moderate and severe traumatic brain injury: systematic review and meta-analysis.	Mercier E, Boutin A, Lauzier F, Fergusson DA, Simard JF, Zarychanski R, Moore L, McIntyre LA, Archambault P, Lamontagne F, Légaré F, Randell E, Nadeau L, Rousseau F, Turgeon AF.	BMJ. 2013	23558282
The cost and impact of scaling up pre-exposure prophylaxis for HIV prevention: a systematic review of cost-effectiveness modelling studies.	Gomez GB, Borquez A, Case KK, Wheelock A, Vassall A, Hankins C.	PLoS Med. 2013	23554579
Association between maternal serum 25-hydroxyvitamin D level and pregnancy and neonatal outcomes: systematic review and meta-analysis of observational studies.	Aghajafari F, Nagulesapillai T, Ronksley PE, Tough SC, O'Beirne M, Rabi DM.	BMJ. 2013	23533188
Coronary artery calcium score prediction of all cause mortality and cardiovascular events in people with type 2 diabetes: systematic review and meta-analysis.	Kramer CK, Zinman B, Gross JL, Canani LH, Rodrigues TC, Azevedo MJ, Retnakaran R.	BMJ. 2013	23529983
Achilles tendon disorders.	Asplund CA, Best TM.	BMJ. 2013	23482943
Cognitive impairment associated with atrial fibrillation: a meta-analysis.	Kalantarian S, Stern TA, Mansour M, Ruskin JN.	Ann Intern Med. 2013	23460057
Eradication of hepatitis C virus infection and the development of hepatocellular carcinoma: a meta-analysis of observational studies.	Morgan RL, Baack B, Smith BD, Yartel A, Pitasi M, Falck-Ytter Y.	Ann Intern Med. 2013	23460056
Surveillance intervals for small abdominal aortic aneurysms: a meta-analysis.	RESCAN Collaborators, Bown MJ, Sweeting MJ, Brown LC, Powell JT, Thompson SG.	JAMA. 2013	23443444
Insomnia.	Buysse DJ.	JAMA. 2013	23423416
Ulcerative colitis.	Ford AC, Moayyedi P, Hanauer SB.	BMJ. 2013	23386404
Oesophageal carcinoma.	Pennathur A, Gibson MK, Jobe BA, Luketich JD.	Lancet. 2013	23374478
Global and regional burden of hospital admissions for severe acute lower respiratory infections in young children in 2010: a systematic analysis.	Nair H, Simões EA, Rudan I, Gessner BD, Azziz-Baumgartner E, Zhang JS, Feikin DR, Mackenzie GA, Moïsi JC, Roca A, Baggett HC, Zaman SM, Singleton RJ, Lucero MG, Chandran A, Gentile A, Cohen C, Krishnan A, Bhutta ZA, Arguedas A, Clara AW, Andrade AL, et al.	Lancet. 2013	23369797
Why do women not use antenatal services in low- and middle-income countries? A meta-synthesis of qualitative studies.	Finlayson K, Downe S.	PLoS Med. 2013	23349622
Bed bug infestation.	Bernardeschi C, Le Cleach L, Delaunay P, Chosidow O.	BMJ. 2013	23341545
Global paediatric advanced life support: improving child survival in limited-resource settings.	Ralston ME, Day LT, Slusher TM, Musa NL, Doss HS.	Lancet. 2013	23332963
Acute pneumonia and the cardiovascular system.	Corrales-Medina VF, Musher DM, Shachkina S, Chirinos JA.	Lancet. 2013	23332146
Noonan syndrome.	Roberts AE, Allanson JE, Tartaglia M, Gelb BD.	Lancet. 2013	23312968
Thunderclap headache.	Ducros A, Bousser MG.	BMJ. 2013	23303883
Egg consumption and risk of coronary heart disease and stroke: dose-response meta-analysis of prospective cohort studies.	Rong Y, Chen L, Zhu T, Song Y, Yu M, Shan Z, Sands A, Hu FB, Liu L.	BMJ. 2013	23295181
Association of all-cause mortality with overweight and obesity using standard body mass index categories: a systematic review and meta-analysis.	Flegal KM, Kit BK, Orpana H, Graubard BI.	JAMA. 2013	23280227
The association between health care quality and cost: a systematic review.	Hussey PS, Wertheimer S, Mehrotra A.	Ann Intern Med. 2013	23277898
Food pricing strategies, population diets, and non-communicable disease: a systematic review of simulation studies.	Eyles H, Ni Mhurchu C, Nghiem N, Blakely T.	PLoS Med. 2012	23239943
The long-term health consequences of child physical abuse, emotional abuse, and neglect: a systematic review and meta-analysis.	Norman RE, Byambaa M, De R, Butchart A, Scott J, Vos T.	PLoS Med. 2012	23209385
Risk models to predict chronic kidney disease and its progression: a systematic review.	Echouffo-Tcheugui JB, Kengne AP.	PLoS Med. 2012	23185136
Preparing young travellers for low resource destinations.	Fhogartaigh CN, Sanford C, Behrens RH.	BMJ. 2012	23131670
Psychosocial factors that shape patient and carer experiences of dementia diagnosis and treatment: a systematic review of qualitative studies.	Bunn F, Goodman C, Sworn K, Rait G, Brayne C, Robinson L, McNeilly E, Iliffe S.	PLoS Med. 2012	23118618
Neglected tropical diseases: survey and geometry of randomised evidence.	Kappagoda S, Ioannidis JP.	BMJ. 2012	23089149
Accuracy of rapid and point-of-care screening tests for hepatitis C: a systematic review and meta-analysis.	Shivkumar S, Peeling R, Jafari Y, Joseph L, Pant Pai N.	Ann Intern Med. 2012	23070489
Accuracy of single progesterone test to predict early pregnancy outcome in women with pain or bleeding: meta-analysis of cohort studies.	Verhaegen J, Gallos ID, van Mello NM, Abdel-Aziz M, Takwoingi Y, Harb H, Deeks JJ, Mol BW, Coomarasamy A.	BMJ. 2012	23045257
Indoor tanning and non-melanoma skin cancer: systematic review and meta-analysis.	Wehner MR, Shive ML, Chren MM, Han J, Qureshi AA, Linos E.	BMJ. 2012	23033409
Cardiovascular disease risk in healthy children and its association with body mass index: systematic review and meta-analysis.	Friedemann C, Heneghan C, Mahtani K, Thompson M, Perera R, Ward AM.	BMJ. 2012	23015032
Perioperative and anaesthetic-related mortality in developed and developing countries: a systematic review and meta-analysis.	Bainbridge D, Martin J, Arango M, Cheng D; Evidence-based Peri-operative Clinical Outcomes Research (EPiCOR) Group.	Lancet. 2012	22998717
What factors influence prognosis in children with acute cough and respiratory tract infection in primary care?	Hayward G, Thompson M, Hay AD.	BMJ. 2012	22996938
Prediction models for risk of developing type 2 diabetes: systematic literature search and independent external validation study.	Abbasi A, Peelen LM, Corpeleijn E, van der Schouw YT, Stolk RP, Spijkerman AM, van der A DL, Moons KG, Navis G, Bakker SJ, Beulens JW.	BMJ. 2012	22990994
Irritable bowel syndrome.	Ford AC, Talley NJ.	BMJ. 2012	22951548
Common carotid intima-media thickness measurements in cardiovascular risk prediction: a meta-analysis.	Den Ruijter HM, Peters SA, Anderson TJ, Britton AR, Dekker JM, Eijkemans MJ, Engström G, Evans GW, de Graaf J, Grobbee DE, Hedblad B, Hofman A, Holewijn S, Ikeda A, Kavousi M, Kitagawa K, Kitamura A, Koffijberg H, Lonn EM, Lorenz MW, Mathiesen EB, Nijpels G, et al.	JAMA. 2012	22910757
Risk of venous thromboembolism in patients with cancer: a systematic review and meta-analysis.	Horsted F, West J, Grainge MJ.	PLoS Med. 2012	22859911
Shift work and vascular events: systematic review and meta-analysis.	Vyas MV, Garg AX, Iansavichus AV, Costella J, Donner A, Laugsand LE, Janszky I, Mrkobrada M, Parraga G, Hackam DG.	BMJ. 2012	22835925
Cutaneous melanoma attributable to sunbed use: systematic review and meta-analysis.	Boniol M, Autier P, Boyle P, Gandini S.	BMJ. 2012	22833605
Use of risk assessment instruments to predict violence and antisocial behaviour in 73 samples involving 24 827 people: systematic review and meta-analysis.	Fazel S, Singh JP, Doll H, Grann M.	BMJ. 2012	22833604
Comparisons of disparities and risks of HIV infection in black and other men who have sex with men in Canada, UK, and USA: a meta-analysis.	Millett GA, Peterson JL, Flores SA, Hart TA, Jeffries WL 4th, Wilson PA, Rourke SB, Heilig CM, Elford J, Fenton KA, Remis RS.	Lancet. 2012	22819656
Prevalence and risk of violence against children with disabilities: a systematic review and meta-analysis of observational studies.	Jones L, Bellis MA, Wood S, Hughes K, McCoy E, Eckley L, Bates G, Mikton C, Shakespeare T, Officer A.	Lancet. 2012	22795511
Weight gain in smokers after quitting cigarettes: meta-analysis.	Aubin HJ, Farley A, Lycett D, Lahmek P, Aveyard P.	BMJ. 2012	22782848
Diagnostic accuracy of spot urinary protein and albumin to creatinine ratios for detection of significant proteinuria or adverse pregnancy outcome in patients with suspected pre-eclampsia: systematic review and meta-analysis.	Morris RK, Riley RD, Doug M, Deeks JJ, Kilby MD.	BMJ. 2012	22777026
Lay perspectives on hypertension and drug adherence: systematic review of qualitative research.	Marshall IJ, Wolfe CD, McKevitt C.	BMJ. 2012	22777025
Interventional reviews with registry search:
Lithium in the prevention of suicide in mood disorders: updated systematic review and meta-analysis.	Cipriani A, Hawton K, Stockton S, Geddes JR.	BMJ. 2013	23814104
Comparative efficacy and tolerability of 15 antipsychotic drugs in schizophrenia: a multiple-treatments meta-analysis.	Leucht S, Cipriani A, Spineli L, Mavridis D, Orey D, Richter F, Samara M, Barbui C, Engel RR, Geddes JR, Kissling W, Stapf MP, Lässig B, Salanti G, Davis JM.	Lancet. 2013	23810019
Effectiveness and harms of recombinant human bone morphogenetic protein-2 in spine fusion: a systematic review and meta-analysis.	Fu R, Selph S, McDonagh M, Peterson K, Tiwari A, Chou R, Helfand M.	Ann Intern Med. 2013	23778906
Safety and effectiveness of recombinant human bone morphogenetic protein-2 for spinal fusion: a meta-analysis of individual-participant data.	Simmonds MC, Brown JV, Heirs MK, Higgins JP, Mannion RJ, Rodgers MA, Stewart LA.	Ann Intern Med. 2013	23778905
Effectiveness of a bundled intervention of decolonization and prophylaxis to decrease Gram positive surgical site infections after cardiac or orthopedic surgery: systematic review and meta-analysis.	Schweizer M, Perencevich E, McDanel J, Carson J, Formanek M, Hafner J, Braun B, Herwaldt L.	BMJ. 2013	23766464
Antibiotic prophylaxis for urinary tract infections after removal of urinary catheter: meta-analysis.	Marschall J, Carpenter CR, Fowler S, Trautner BW; CDC Prevention Epicenters Program.	BMJ. 2013	23757735
Bariatric surgery for weight loss and glycemic control in nonmorbidly obese adults with diabetes: a systematic review.	Maggard-Gibbons M, Maglione M, Livhits M, Ewing B, Maher AR, Hu J, Li Z, Shekelle PG.	JAMA. 2013	23736734
Vascular and upper gastrointestinal effects of non-steroidal anti-inflammatory drugs: meta-analyses of individual participant data from randomised trials.	Coxib and traditional NSAID Trialists' (CNT) Collaboration, Bhala N, Emberson J, Merhi A, Abramson S, Arber N, Baron JA, Bombardier C, Cannon C, Farkouh ME, FitzGerald GA, Goss P, Halls H, Hawk E, Hawkey C, Hennekens C, Hochberg M, Holland LE, Kearney PM, Laine L, Lanas A, Lance P, et al.	Lancet. 2013	23726390
Risk of venous thromboembolism associated with peripherally inserted central catheters: a systematic review and meta-analysis.	Chopra V, Anand S, Hickner A, Buist M, Rogers MA, Saint S, Flanders SA.	Lancet. 2013	23697825
Management strategies for asymptomatic carotid stenosis: a systematic review and meta-analysis.	Raman G, Moorthy D, Hadar N, Dahabreh IJ, O'Donnell TF, Thaler DE, Feldmann E, Lau J, Kitsios GD.	Ann Intern Med. 2013	23648949
Cinacalcet in patients with chronic kidney disease: a cumulative meta-analysis of randomized controlled trials.	Palmer SC, Nistor I, Craig JC, Pellegrini F, Messa P, Tonelli M, Covic A, Strippoli GF.	PLoS Med. 2013	23637579
Use of medications to reduce risk for primary breast cancer: a systematic review for the U.S. Preventive Services Task Force.	Nelson HD, Smith ME, Griffin JC, Fu R.	Ann Intern Med. 2013	23588749
Effect of increased potassium intake on cardiovascular risk factors and disease: systematic review and meta-analyses.	Aburto NJ, Hanson S, Gutierrez H, Hooper L, Elliott P, Cappuccio FP.	BMJ. 2013	23558164
Effect of lower sodium intake on health: systematic review and meta-analyses.	Aburto NJ, Ziolkovska A, Hooper L, Elliott P, Cappuccio FP, Meerpohl JJ.	BMJ. 2013	23558163
Adjunctive atypical antipsychotic treatment for major depressive disorder: a meta-analysis of depression, quality of life, and safety outcomes.	Spielmans GI, Berman MI, Linardatos E, Rosenlicht NZ, Perry A, Tsai AC.	PLoS Med. 2013	23554581
Medical management to prevent recurrent nephrolithiasis in adults: a systematic review for an American College of Physicians Clinical Guideline.	Fink HA, Wilt TJ, Eidman KE, Garimella PS, MacDonald R, Rutks IR, Brasure M, Kane RL, Ouellette J, Monga M.	Ann Intern Med. 2013	23546565
Sublingual immunotherapy for the treatment of allergic rhinoconjunctivitis and asthma: a systematic review.	Lin SY, Erekosima N, Kim JM, Ramanathan M, Suarez-Cuervo C, Chelladurai Y, Ward D, Segal JB.	JAMA. 2013	23532243
Comparative effectiveness of antiviral treatment for hepatitis C virus infection in adults: a systematic review.	Chou R, Hartung D, Rahman B, Wasson N, Cottrell EB, Fu R.	Ann Intern Med. 2013	23437439
Reducing risk for mother-to-infant transmission of hepatitis C virus: a systematic review for the U.S. Preventive Services Task Force.	Cottrell EB, Chou R, Wasson N, Rahman B, Guise JM.	Ann Intern Med. 2013	23437438
Association of hydroxyethyl starch administration with mortality and acute kidney injury in critically ill patients requiring volume resuscitation: a systematic review and meta-analysis.	Zarychanski R, Abou-Setta AM, Turgeon AF, Houston BL, McIntyre L, Marshall JC, Fergusson DA.	JAMA. 2013	23423413
Optimal timing of coronary invasive strategy in non-ST-segment elevation acute coronary syndromes: a systematic review and meta-analysis.	Navarese EP, Gurbel PA, Andreotti F, Tantry U, Jeong YH, Kozinski M, Engstrøm T, Di Pasquale G, Kochman W, Ardissino D, Kedhi E, Stone GW, Kubica J.	Ann Intern Med. 2013	23420234
Hydroxyethyl starch 130/0.38-0.45 versus crystalloid or albumin in patients with sepsis: systematic review with meta-analysis and trial sequential analysis.	Haase N, Perner A, Hennings LI, Siegemund M, Lauridsen B, Wetterslev M, Wetterslev J.	BMJ. 2013	23418281
Intermittent preventive therapy for malaria during pregnancy using 2 vs 3 or more doses of sulfadoxine-pyrimethamine and risk of low birth weight in Africa: systematic review and meta-analysis.	Kayentao K, Garner P, van Eijk AM, Naidoo I, Roper C, Mulokozi A, MacArthur JR, Luntamo M, Ashorn P, Doumbo OK, ter Kuile FO.	JAMA. 2013	23403684
Probiotics for the prevention of Clostridium difficile-associated diarrhea: a systematic review and meta-analysis.	Johnston BC, Ma SS, Goldenberg JZ, Thorlund K, Vandvik PO, Loeb M, Guyatt GH.	Ann Intern Med. 2012	23362517
Efficacy of vitamin and antioxidant supplements in prevention of cardiovascular disease: systematic review and meta-analysis of randomised controlled trials.	Myung SK, Ju W, Cho B, Oh SW, Park SM, Koo BK, Park BJ; Korean Meta-Analysis Study Group.	BMJ. 2013	23335472
Does routine oxygen supplementation in patients with acute stroke improve outcome?	Pountain SJ, Roffe C.	BMJ. 2012	23204040
Screening for hepatitis C virus infection in adults: a systematic review for the U.S. Preventive Services Task Force.	Chou R, Cottrell EB, Wasson N, Rahman B, Guise JM.	Ann Intern Med. 2013	23183613
General health checks in adults for reducing morbidity and mortality from disease: Cochrane systematic review and meta-analysis.	Krogsbøll LT1, Jørgensen KJ, Grønhøj Larsen C, Gøtzsche PC.	BMJ. 2012	23169868
Efficacy and safety of novel oral anticoagulants for treatment of acute venous thromboembolism: direct and adjusted indirect meta-analysis of randomised controlled trials.	Fox BD, Kahn SR, Langleben D, Eisenberg MJ, Shimony A.	BMJ. 2012	23150473
Physical therapy interventions for knee pain secondary to osteoarthritis: a systematic review.	Wang SY, Olson-Kellogg B, Shamliyan TA, Choi JY, Ramakrishnan R, Kane RL.	Ann Intern Med. 2012	23128863
Behavioral counseling after screening for alcohol misuse in primary care: a systematic review and meta-analysis for the U.S. Preventive Services Task Force.	Jonas DE, Garbutt JC, Amick HR, Brown JM, Brownley KA, Council CL, Viera AJ, Wilkins TM, Schwartz CJ, Richmond EM, Yeatts J, Evans TS, Wood SD, Harris RP.	Ann Intern Med. 2012	23007881
Early management of severe traumatic brain injury.	Rosenfeld JV, Maas AI, Bragge P, Morganti-Kossmann MC, Manley GT, Gruen RL.	Lancet. 2012	22998718
Early fluid resuscitation in severe trauma.	Harris T, Thomas GO, Brohi K.	BMJ. 2012	22968721
Comparative effectiveness of warfarin and new oral anticoagulants for the management of atrial fibrillation and venous thromboembolism: a systematic review.	Adam SS, McDuffie JR, Ortel TL, Williams JW Jr.	Ann Intern Med. 2012	22928173
Effects of intensive blood pressure lowering on cardiovascular and renal outcomes: a systematic review and meta-analysis.	Lv J, Neal B, Ehteshami P, Ninomiya T, Woodward M, Rodgers A, Wang H, MacMahon S, Turnbull F, Hillis G, Chalmers J, Perkovic V.	PLoS Med. 2012	22927798
Antiretroviral therapy for prevention of tuberculosis in adults with HIV: a systematic review and meta-analysis.	Suthar AB, Lawn SD, del Amo J, Getahun H, Dye C, Sculier D, Sterling TR, Chaisson RE, Williams BG, Harries AD, Granich RM.	PLoS Med. 2012	22911011
Antipsychotics in adults with schizophrenia: comparative effectiveness of first-generation versus second-generation medications: a systematic review and meta-analysis.	Hartling L, Abou-Setta AM, Dursun S, Mousavi SS, Pasichnyk D, Newton AS.	Ann Intern Med. 2012	22893011
The relative clinical effectiveness of ranibizumab and bevacizumab in diabetic macular oedema: an indirect comparison in a systematic review.	Ford JA, Elders A, Shyangdan D, Royle P, Waugh N.	BMJ. 2012	22890029
Viscosupplementation for osteoarthritis of the knee: a systematic review and meta-analysis.	Rutjes AW, Jüni P, da Costa BR, Trelle S, Nüesch E, Reichenbach S.	Ann Intern Med. 2012	22868835
Physiotherapy intervention in Parkinson's disease: systematic review and meta-analysis.	Tomlinson CL, Patel S, Meek C, Herd CP, Clarke CE, Stowe R, Shah L, Sackley C, Deane KH, Wheatley K, Ives N.	BMJ. 2012	22867913
Comparative effectiveness and safety of methods of insulin delivery and glucose monitoring for diabetes mellitus: a systematic review and meta-analysis.	Yeh HC, Brown TT, Maruthur N, Ranasinghe P, Berger Z, Suh YD, Wilson LM, Haberl EB, Brick J, Bass EB, Golden SH.	Ann Intern Med. 2012	22777524
Interventional reviews with no registry search:
Anaemia, prenatal iron use, and risk of adverse pregnancy outcomes: systematic review and meta-analysis.	Haider BA, Olofin I, Wang M, Spiegelman D, Ezzati M, Fawzi WW; Nutrition Impact Model Study Group (anaemia).	BMJ. 2013	23794316
Evidence-based interventions for improvement of maternal and child nutrition: what can be done and at what cost?	Bhutta ZA, Das JK, Rizvi A, Gaffey MF, Walker N, Horton S, Webb P, Lartey A, Black RE; Lancet Nutrition Interventions Review Group; Maternal and Child Nutrition Study Group.	Lancet. 2013	23746776
Comparative efficacy of seven psychotherapeutic interventions for patients with depression: a network meta-analysis.	Barth J, Munder T, Gerger H, Nüesch E, Trelle S, Znoj H, Jüni P, Cuijpers P.	PLoS Med. 2013	23723742
Women's groups practising participatory learning and action to improve maternal and newborn health in low-resource settings: a systematic review and meta-analysis.	Prost A, Colbourn T, Seward N, Azad K, Coomarasamy A, Copas A, Houweling TA, Fottrell E, Kuddus A, Lewycka S, MacArthur C, Manandhar D, Morrison J, Mwansambo C, Nair N, Nambiar B, Osrin D, Pagel C, Phiri T, Pulkki-Brännström AM, Rosato M, Skordis-Worrall J, et al.	Lancet. 2013	23683640
Selective oestrogen receptor modulators in prevention of breast cancer: an updated meta-analysis of individual participant data.	Cuzick J, Sestak I, Bonanni B, Costantino JP, Cummings S, DeCensi A, Dowsett M, Forbes JF, Ford L, LaCroix AZ, Mershon J, Mitlak BH, Powles T, Veronesi U, Vogel V, Wickerham DL; SERM Chemoprevention of Breast Cancer Overview Group.	Lancet. 2013	23639488
Screening for and treatment of suicide risk relevant to primary care: a systematic review for the U.S. Preventive Services Task Force.	O'Connor E, Gaynes BN, Burda BU, Soh C, Whitlock EP.	Ann Intern Med. 2013	23609101
Supervised and unsupervised self-testing for HIV in high- and low-risk populations: a systematic review.	Pant Pai N, Sharma J, Shivkumar S, Pillay S, Vadnais C, Joseph L, Dheda K, Peeling RW.	PLoS Med. 2013	23565066
Effect of longer term modest salt reduction on blood pressure: Cochrane systematic review and meta-analysis of randomised trials.	He FJ, Li J, Macgregor GA.	BMJ. 2013	23558162
Ultrasound imaging for lumbar punctures and epidural catheterisations: systematic review and meta-analysis.	Shaikh F, Brzezinski J, Alexander S, Arzola C, Carvalho JC, Beyene J, Sung L.	BMJ. 2013	23532866
Hospital-initiated transitional care interventions as a patient safety strategy: a systematic review.	Rennke S, Nguyen OK, Shoeb MH, Magan Y, Wachter RM, Ranji SR.	Ann Intern Med. 2013	23460101
Simulation exercises as a patient safety strategy: a systematic review.	Schmidt E, Goldhaber-Fiebert SN, Ho LA, McDonald KM.	Ann Intern Med. 2013	23460100
Rapid-response systems as a patient safety strategy: a systematic review.	Winters BD, Weaver SJ, Pfoh ER, Yang T, Pham JC, Dy SM.	Ann Intern Med. 2013	23460099
Preventing in-facility pressure ulcers as a patient safety strategy: a systematic review.	Sullivan N, Schoelles KM.	Ann Intern Med. 2013	23460098
Medication reconciliation during transitions of care as a patient safety strategy: a systematic review.	Kwan JL, Lo L, Sampson M, Shojania KG.	Ann Intern Med. 2013	23460096
Patient safety strategies targeted at diagnostic errors: a systematic review.	McDonald KM, Matesic B, Contopoulos-Ioannidis DG, Lonhart J, Schmidt E, Pineda N, Ioannidis JP.	Ann Intern Med. 2013	23460094
In-facility delirium prevention programs as a patient safety strategy: a systematic review.	Reston JT, Schoelles KM.	Ann Intern Med. 2013	23460093
Promoting a culture of safety as a patient safety strategy: a systematic review.	Weaver SJ, Lubomksi LH, Wilson RF, Pfoh ER, Martinez KA, Dy SM.	Ann Intern Med. 2013	23460092
The effectiveness of mobile-health technologies to improve health care service delivery processes: a systematic review and meta-analysis.	Free C, Phillips G, Watson L, Galli L, Felix L, Edwards P, Patel V, Haines A.	PLoS Med. 2013	23458994
Influence of initial severity of depression on effectiveness of low intensity interventions: meta-analysis of individual patient data.	Bower P, Kontopantelis E, Sutton A, Kendrick T, Richards DA, Gilbody S, Knowles S, Cuijpers P, Andersson G, Christensen H, Meyer B, Huibers M, Smit F, van Straten A, Warmerdam L, Barkham M, Bilich L, Lovell K, Liu ET.	BMJ. 2013	23444423
Comparative effectiveness of treatments for open-angle glaucoma: a systematic review for the U.S. Preventive Services Task Force.	Boland MV, Ervin AM, Friedman DS, Jampel HD, Hawkins BS, Vollenweider D, Chelladurai Y, Ward D, Suarez-Cuervo C, Robinson KA.	Ann Intern Med. 2013	23420235
Features of effective computerised clinical decision support systems: meta-regression of 162 randomised trials.	Roshanov PS, Fernandes N, Wilczynski JM, Hemens BJ, You JJ, Handler SM, Nieuwlaat R, Souza NM, Beyene J, Van Spall HG, Garg AX, Haynes RB.	BMJ. 2013	23412440
Epidural corticosteroid injections in the management of sciatica: a systematic review and meta-analysis.	Pinto RZ, Maher CG, Ferreira ML, Hancock M, Oliveira VC, McLachlan AJ, Koes B, Ferreira PH.	Ann Intern Med. 2012	23362516
Efficacy and safety of dual blockade of the renin-angiotensin system: meta-analysis of randomised trials.	Makani H, Bangalore S, Desouza KA, Shah A, Messerli FH.	BMJ. 2013	23358488
Effects of folic acid supplementation on overall and site-specific cancer incidence during the randomised trials: meta-analyses of data on 50,000 individuals.	Vollset SE, Clarke R, Lewington S, Ebbing M, Halsey J, Lonn E, Armitage J, Manson JE, Hankey GJ, Spence JD, Galan P, BÃ¸naa KH, Jamison R, Gaziano JM, Guarino P, Baron JA, Logan RF, Giovannucci EL, den Heijer M, Ueland PM, Bennett D, Collins R, et al.	Lancet. 2013	23352552
The effectiveness of mobile-health technology-based health behaviour change or disease management interventions for health care consumers: a systematic review.	Free C, Phillips G, Galli L, Watson L, Felix L, Edwards P, Patel V, Haines A.	PLoS Med. 2013	23349621
Behavioral interventions and counseling to prevent child abuse and neglect: a systematic review to update the US Preventive services task force recommendation.	Selph SS, Bougatsos C, Blazina I, Nelson HD.	Ann Intern Med. 2013	23338775
Early interventions to prevent psychosis: systematic review and meta-analysis.	Stafford MR, Jackson H, Mayo-Wilson E, Morrison AP, Kendall T.	BMJ. 2013	23335473
Benefits of Î² blockers in patients with heart failure and reduced ejection fraction: network meta-analysis.	Chatterjee S, Biondi-Zoccai G, Abbate A, D'Ascenzo F, Castagno D, Van Tassell B, Mukherjee D, Lichstein E.	BMJ. 2013	23325883
Intermittent self catheterisation with hydrophilic, gel reservoir, and non-coated catheters: a systematic review and cost effectiveness analysis.	Bermingham SL, Hodgkinson S, Wright S, Hayter E, Spinks J, Pellowe C.	BMJ. 2013	23303886
Association of clopidogrel pretreatment with mortality, cardiovascular events, and major bleeding among patients undergoing percutaneous coronary intervention: a systematic review and meta-analysis.	Bellemain-Appaix A, O'Connor SA, Silvain J, Cucherat M, Beygui F, Barthélémy O, Collet JP, Jacq L, Bernasconi F, Montalescot G; ACTION Group.	JAMA. 2012	23287889
Adverse effects associated with transcatheter aortic valve implantation: a meta-analysis of contemporary studies.	Khatri PJ, Webb JG, Rodés-Cabau J, Fremes SE, Ruel M, Lau K, Guo H, Wijeysundera HC, Ko DT.	Ann Intern Med. 2013	23277899
Research on implementation of interventions in tuberculosis control in low- and middle-income countries: a systematic review.	Cobelens F, van Kampen S, Ochodo E, Atun R, Lienhardt C.	PLoS Med. 2012	23271959
Effectiveness of non-benzodiazepine hypnotics in treatment of adult insomnia: meta-analysis of data submitted to the Food and Drug Administration.	Huedo-Medina TB, Kirsch I, Middlemass J, Klonizakis M, Siriwardena AN.	BMJ. 2012	23248080
Does performance-based remuneration for individual health care practitioners affect patient care?: a systematic review.	Houle SK, McAlister FA, Jackevicius CA, Chuck AW, Tsuyuki RT.	Ann Intern Med. 2012	23247940
Primary care-relevant interventions for tobacco use prevention and cessation in children and adolescents: a systematic evidence review for the U.S. Preventive Services Task Force.	Patnode CD, O'Connor E, Whitlock EP, Perdue LA, Soh C, Hollis J.	Ann Intern Med. 2013	23229625
Effect of flexible sigmoidoscopy-based screening on incidence and mortality of colorectal cancer: a systematic review and meta-analysis of randomized controlled trials.	Elmunzer BJ, Hayward RA, Schoenfeld PS, Saini SD, Deshpande A, Waljee AK.	PLoS Med. 2012	23226108
Uptake of home-based voluntary HIV testing in sub-Saharan Africa: a systematic review and meta-analysis.	Sabapathy K, Van den Bergh R, Fidler S, Hayes R, Ford N.	PLoS Med. 2012	23226107
Effect of reducing total fat intake on body weight: systematic review and meta-analysis of randomised controlled trials and cohort studies.	Hooper L, Abdelhamid A, Moore HJ, Douthwaite W, Skeaff CM, Summerbell CD.	BMJ. 2012	23220130
Generalized anxiety disorder: diagnosis and treatment.	Hoge EA, Ivkovic A, Fricchione GL.	BMJ. 2012	23187094
Screening for HIV in pregnant women: systematic review to update the 2005 U.S. Preventive Services Task Force recommendation.	Chou R, Cantor AG, Zakher B, Bougatsos C.	Ann Intern Med. 2012	23165663
Screening for HIV: systematic review to update the 2005 U.S. Preventive Services Task Force recommendation.	Chou R, Selph S, Dana T, Bougatsos C, Zakher B, Blazina I, Korthuis PT.	Ann Intern Med. 2012	23165662
Association between fish consumption, long chain omega 3 fatty acids, and risk of cerebrovascular disease: systematic review and meta-analysis.	Chowdhury R, Stevens S, Gorman D, Pan A, Warnakula S, Chowdhury S, Ward H, Johnson L, Crowe F, Hu FB, Franco OH.	BMJ. 2012	23112118
Association between use of lung-protective ventilation with lower tidal volumes and clinical outcomes among patients without acute respiratory distress syndrome: a meta-analysis.	Serpa Neto A, Cardoso SO, Manetta JA, Pereira VG, Espósito DC, Pasqualucci Mde O, Damasceno MC, Schultz MJ.	JAMA. 2012	23093163
Identifying the lowest effective dose of acetazolamide for the prophylaxis of acute mountain sickness: systematic review and meta-analysis.	Low EV, Avery AJ, Gupta V, Schedlbauer A, Grocott MP.	BMJ. 2012	23081689
Tocolytic therapy for preterm delivery: systematic review and network meta-analysis.	Haas DM, Caldwell DM, Kirkpatrick P, McIntosh JJ, Welton NJ.	BMJ. 2012	23048010
Effectiveness of intervention on physical activity of children: systematic review and meta-analysis of controlled trials with objectively measured outcomes (EarlyBird 54).	Metcalf B, Henley W, Wilkin T.	BMJ. 2012	23044984
Opiate substitution treatment and HIV transmission in people who inject drugs: systematic review and meta-analysis.	MacArthur GJ, Minozzi S, Martin N, Vickerman P, Deren S, Bruneau J, Degenhardt L, Hickman M.	BMJ. 2012	23038795
Effect of statins on venous thromboembolic events: a meta-analysis of published and unpublished evidence from randomised controlled trials.	Rahimi K, Bhala N, Kamphuisen P, Emberson J, Biere-Rafi S, Krane V, Robertson M, Wikstrand J, McMurray J.	PLoS Med. 2012	23028261
Preimplantation genetic testing.	Brezina PR, Brezina DS, Kearns WG.	BMJ. 2012	22990995
Improving patient handovers from hospital to primary care: a systematic review.	Hesselink G, Schoonhoven L, Barach P, Spijker A, Gademan P, Kalkman C, Liefers J, Vernooij-Dassen M, Wollersheim H.	Ann Intern Med. 2012	22986379
Transitional care after hospitalization for acute stroke or myocardial infarction: a systematic review.	Prvu Bettger J, Alexander KP, Dolor RJ, Olson DM, Kendrick AS, Wing L, Coeytaux RR, Graffagnino C, Duncan PW.	Ann Intern Med. 2012	22986378
A systematic review and meta-analysis of utility-based quality of life in chronic kidney disease treatments.	Wyld M, Morton RL, Hayen A, Howard K, Webster AC.	PLoS Med. 2012	22984353
Association between omega-3 fatty acid supplementation and risk of major cardiovascular disease events: a systematic review and meta-analysis.	Rizos EC, Ntzani EE, Bika E, Kostapanos MS, Elisaf MS.	JAMA. 2012	22968891
Risks of harms using antifibrinolytics in cardiac surgery: systematic review and network meta-analysis of randomised and observational studies.	Hutton B, Joseph L, Fergusson D, Mazer CD, Shapiro S, Tinmouth A.	BMJ. 2012	22968722
Interventions to improve adherence to self-administered medications for chronic diseases in the United States: a systematic review.	Viswanathan M, Golin CE, Jones CD, Ashok M, Blalock SJ, Wines RC, Coker-Schwimmer EJ, Rosen DL, Sista P, Lohr KN.	Ann Intern Med. 2012	22964778
Does progress towards universal health coverage improve population health?	Moreno-Serra R, Smith PC.	Lancet. 2012	22959388
Risk of malignancies in patients with rheumatoid arthritis treated with biologic therapy: a meta-analysis.	Lopez-Olivo MA, Tayar JH, Martinez-Lopez JA, Pollono EN, Cueto JP, Gonzales-Crespo MR, Fulton S, Suarez-Almazor ME.	JAMA. 2012	22948700
Managing patients with multimorbidity: systematic review of interventions in primary care and community settings.	Smith SM, Soubhi H, Fortin M, Hudon C, O'Dowd T.	BMJ. 2012	22945950
Are organic foods safer or healthier than conventional alternatives?: a systematic review.	Smith-Spangler C, Brandeau ML, Hunter GE, Bavinger JC, Pearson M, Eschbach PJ, Sundaram V, Liu H, Schirmer P, Stave C, Olkin I, Bravata DM.	Ann Intern Med. 2012	22944875
Effect of systemic steroids on post-tonsillectomy bleeding and reinterventions: systematic review and meta-analysis of randomised controlled trials.	Plante J, Turgeon AF, Zarychanski R, Lauzier F, Vigneault L, Moore L, Boutin A, Fergusson DA.	BMJ. 2012	22930703
How does medical device regulation perform in the United States and the European union? A systematic review.	Kramer DB, Xu S, Kesselheim AS.	PLoS Med. 2012	22912563
Benefits and harms of statin therapy for persons with chronic kidney disease: a systematic review and meta-analysis.	Palmer SC, Craig JC, Navaneethan SD, Tonelli M, Pellegrini F, Strippoli GF.	Ann Intern Med. 2012	22910937
Lipid-lowering therapy in persons with chronic kidney disease: a systematic review and meta-analysis.	Upadhyay A, Earley A, Lamont JL, Haynes S, Wanner C, Balk EM.	Ann Intern Med. 2012	22910936
Lipid-modifying therapies and risk of pancreatitis: a meta-analysis.	Preiss D, Tikkanen MJ, Welsh P, Ford I, Lovato LC, Elam MB, LaRosa JC, DeMicco DA, Colhoun HM, Goldenberg I, Murphy MJ, MacDonald TM, Pedersen TR, Keech AC, Ridker PM, Kjekshus J, Sattar N, McMurray JJ.	JAMA. 2012	22910758
Outcomes with various drug eluting or bare metal stents in patients with diabetes mellitus: mixed treatment comparison analysis of 22,844 patient years of follow-up from randomised trials.	Bangalore S, Kumar S, Fusaro M, Amoroso N, Kirtane AJ, Byrne RA, Williams DO, Slater J, Cutlip DE, Feit F.	BMJ. 2012	22885395
Diabetes and hypertension: the bad companions.	Ferrannini E, Cushman WC.	Lancet. 2012	22883509
Assessing the risk of venous thromboembolic events in women taking progestin-only contraception: a meta-analysis.	Mantha S, Karp R, Raghavan V, Terrin N, Bauer KA, Zwicker JI.	BMJ. 2012	22872710
Does this adult patient with suspected bacteremia require blood cultures?	Coburn B, Morris AM, Tomlinson G, Detsky AS.	JAMA. 2012	22851117
Global trends in antiretroviral resistance in treatment-naive individuals with HIV after rollout of antiretroviral treatment in resource-limited settings: a global collaborative study and meta-regression analysis.	Gupta RK, Jordan MR, Sultan BJ, Hill A, Davis DH, Gregson J, Sawyer AW, Hamers RL, Ndembi N, Pillay D, Bertagnolio S.	Lancet. 2012	22828485
Antiretroviral treatment of adult HIV infection: 2012 recommendations of the International Antiviral Society-USA panel.	Thompson MA, Aberg JA, Hoy JF, Telenti A, Benson C, Cahn P, Eron JJ, Günthard HF, Hammer SM, Reiss P, Richman DD, Rizzardini G, Thomas DL, Jacobsen DM, Volberding PA.	JAMA. 2012	22820792
The effectiveness of emergency obstetric referral interventions in developing country settings: a systematic review.	Hussein J, Kanguru L, Astin M, Munjanja S.	PLoS Med. 2012	22807658
Risk of pneumonia associated with use of angiotensin converting enzyme inhibitors and angiotensin receptor blockers: systematic review and meta-analysis.	Caldeira D, Alarcão J, Vaz-Carneiro A, Costa J.	BMJ. 2012	22786934
Menopausal hormone therapy for the primary prevention of chronic conditions: a systematic review to update the U.S. Preventive Services Task Force recommendations.	Nelson HD, Walker M, Zakher B, Mitchell J.	Ann Intern Med. 2012	22786830
A pooled analysis of vitamin D dose requirements for fracture prevention.	Bischoff-Ferrari HA, Willett WC, Orav EJ, Lips P, Meunier PJ, Lyons RA, Flicker L, Wark J, Jackson RD, Cauley JA, Meyer HE, Pfeifer M, Sanders KM, Stähelin HB, Theiler R, Dawson-Hughes B.	N Engl J Med. 2012	22762317
Effect of clinical decision-support systems: a systematic review.	Bright TJ, Wong A, Dhurjati R, Bristow E, Bastian L, Coeytaux RR, Samsa G, Hasselblad V, Williams JW, Musty MD, Wing L, Kendrick AS, Sanders GD, Lobach D.	Ann Intern Med. 2012	22751758
Magnesium for aneurysmal subarachnoid haemorrhage (MASH-2): a randomised placebo-controlled trial.	Dorhout Mees SM, Algra A, Vandertop WP, van Kooten F, Kuijsten HA, Boiten J, van Oostenbrugge RJ, Al-Shahi Salman R, Lavados PM, Rinkel GJ, van den Bergh WM; MASH-2 Study Group.	Lancet. 2012	22633825
